# Supplementary material for: Sinensetin attenuates hepatic ischemia-reperfusion injury through suppressing GRP78/CHOP-mediated endoplasmic reticulum (ER) stress in mice
Source: Front Pharmacol. 2025 Feb 12;16:1519497. doi: 10.3389/fphar.2025.1519497 (PMC11861360; doi:10.3389/fphar.2025.1519497)
Supplement: Supplementary file 1 [file Table1.xls]

## Sheet: Sheet1
Supplemental table one. Sequences of primer pairs used in the real-time quantitative PCR reactions.
Gene name	Forward primer	Reverse primer	Accession No.
α-SMA	CCTTCGTGACTACTGCCGAG	TATAGGTGGTTTCGTGGATGCC	NM_007392
MMP9	TGGTCTTCCCCAAAGACCTG	CACAGCGTGGTGTTCGAATG	NM_013599
CYP450-3A41	GGAAAGCCGCCTCGATTCTA	GGTGCCTTATTGGGCAGAGT	AB033414
TNF-α	TAGCCCACGTCGTAGCAAAC	GCAGCCTTGTCCCTTGAAGA	NM_013693
IL6	CAACGATGATGCACTTGCAGA	TGTGACTCCAGCTTATCTCTTGG	NM_001314054
TGF-β	GAGAAGCAAGAACTCAGAGCCATCC	CACAGTACAGCCGACAGTCACAAC	AB091689
BAX	CTGGATCCAAGACCAGGGTG	CCTTTCCCCTTCCCCCATTC	NM_007527
Bcl-2	CGTCGTGACTTCGCAGAGAT	AGTTCCACAAAGGCATCCCA	NM_009741
Caspase3	AAAGGCTGGAACCCTTGTTT	GCACCTTGCCTTCAATGAGT	NM_001284409
GRP78	TGTGTGTGAGACCAGAACCG	TAGGTGGTCCCCAAGTCGAT	NM_001163434
IRE1α	AACCTGCCCAAACATCGAGA	CGCTCAGGGGGTAAGTGATG	AB031332
eIF2α	AAAATGGGGCCTACCCTGTG	AATTCCGGGGAAAGCTGGG	AY033898
ATF6	TCAACCAGGGATACGTGGGA	GCCACAGGTCCTCTTTAGGC	NM_001081304
PERK	TTTTCCATCCTCAGCCCCAC	TTACCTTCTCCCGTGCCAAC	NM_010121
β-actin	ACTCCTATGTGGGTGACGAGG	TCACGGTTGGCCTTAGGGTTC	EF095208
v
